# Supplementary material for: Netrin-1 inhibits the attachment and internalization of Hepatitis B virus for hepatocyte infection
Source: PLoS Pathog. 2025 Dec 17;21(12):e1013776. doi: 10.1371/journal.ppat.1013776 (PMC12711026; doi:10.1371/journal.ppat.1013776)
Supplement: S1 Table — (XLSX) [file ppat.1013776.s013.xlsx]

## Sheet: shRNA
		SIGMA MISSION shRNA
	shCtrl	SHC002	MISSION pLKO.1-puro
	shSIRPG	NM_018556	#1	TRCN0000029805
			#2	TRCN0000029804
			#3	TRCN0000029806
			#4	TRCN0000029807
			#5	TRCN0000029808
	shNetrin-1	NM_004822	#1	TRCN0000432824
			#2	TRCN0000431727
			#3	TRCN0000061947
			#4	TRCN0000061944
			#5	TRCN0000061945
	shPPP6C	NM_002721	#1	TRCN0000379918
			#2	TRCN0000279890
			#3	TRCN0000279950
			#4	TRCN0000379835
			#5	TRCN0000297274
	shCPQ	NM_016134	#1	TRCN0000299502
			#2	TRCN0000299503
			#3	TRCN0000299426
			#4	TRCN0000073950
			#5	TRCN0000073948
	shYPEL5	NM_016061	#1	TRCN0000276567
			#2	TRCN0000276516
			#3	TRCN0000276518
			#4	TRCN0000276515
			#5	TRCN0000130158

## Sheet: primer
	Primer-BLAST	https://www.ncbi.nlm.nih.gov/tools/primer-blast/index.cgi
	Option	PCR product size	Min:100、Max:150
		Exon junction span	Primer must span an exon-exon junction
		Allow splice variants	Check
	SIRPG	Sequence (5'->3')	Template strand	Length	Start	Stop	Tm	GC%	Self complementarity	Self 3' complementarity
	Forward primer	CAGAGCAGGCTTCTGAGGTC	Plus	20	40	59	60.11	60	6	3
	Reverse primer	TCCTCACCTGCCACTTCTGT	Minus	20	154	135	60.76	55	3	0
	Product length	115
	Exon junction	138/139 (reverse primer) on template NM_018556.4
	Netrin-1	Sequence (5'->3')	Template strand	Length	Start	Stop	Tm	GC%	Self complementarity	Self 3' complementarity
	Forward primer	TGACGGGTATCACCTGCAAC	Plus	20	1425	1444	60.04	55	4	2
	Reverse primer	AGGAATCGCAGTCTTCAGGC	Minus	20	1562	1543	60.11	55	3	2
	Product length	138
	Exon junction	1550/1551 (reverse primer) on template NM_004822.3
	PPP6C	Sequence (5'->3')	Template strand	Length	Start	Stop	Tm	GC%	Self complementarity	Self 3' complementarity
	Forward primer	TCGTTTTCTAAAGGAGCGGC	Plus	20	256	275	58.56	50	5	3
	Reverse primer	ATCTCCACACACTGTTACTGGT	Minus	22	355	334	59.03	45.45	5	3
	Product length	100
	Exon junction	271/272 (forward primer) on template NM_001123355.2
	CPQ	Sequence (5'->3')	Template strand	Length	Start	Stop	Tm	GC%	Self complementarity	Self 3' complementarity
	Forward primer	CATCTGGACAGCTGGGATGT	Plus	20	1063	1082	59.45	55	6	3
	Reverse primer	TTTGGACGCAGCCCAAGAT	Minus	19	1169	1151	59.93	52.63	6	2
	Product length	107
	Exon junction	1156/1157 (reverse primer) on template NM_016134.4
	YPEL5	Sequence (5'->3')	Template strand	Length	Start	Stop	Tm	GC%	Self complementarity	Self 3' complementarity
	Forward primer	GCAGCTGCATTCCACCAAAG	Plus	20	226	245	60.39	55	8	0
	Reverse primer	GCTGGCATAAGGCTAACCCA	Minus	20	365	346	60.11	55	4	3
	Product length	140
	Exon junction	353/354 (reverse primer) on template NM_001127401.2
	ACTB	Sequence (5'->3')	Template strand	Length	Start	Stop	Tm	GC%	Self complementarity	Self 3' complementarity
	Forward primer	CGCCGCCAGCTCACC	Plus	15	70	84	60.56	80	4	1
	Reverse primer	CACGATGGAGGGGAAGACG	Minus	19	189	171	59.86	63.16	2	2
	Product length	120
	Exon junction	78/79 (forward primer) on template NM_001101.5
