# Supplementary material for: Netrin-1 inhibits the attachment and internalization of Hepatitis B virus for hepatocyte infection
Source: PLoS Pathog. 2025 Dec 17;21(12):e1013776. doi: 10.1371/journal.ppat.1013776 (PMC12711026; doi:10.1371/journal.ppat.1013776)
Supplement: S2 Table — (XLSX) [file ppat.1013776.s014.xlsx]

## Sheet: Fig.1
Fig. 1B		shCtrl	shNetrin-1#1	shNetrin-1#2
		1.03896	0.416919	0.26083
		1.0552	0.453169	0.273597
		0.905832	0.42267	0.285818
	Mean	0.999999	0.430919	0.273415
	SEM	0.04732	0.01125	0.007214
Fig. 1C		shCtrl	shNetrin-1#1	shNetrin-1#2
		325610816	557299520	1199273088
		304032704	577885696	1000165888
		300215232	403450016	1038828928
	Mean	3.09953e+08	5.12878e+08	1.07942e+09
	SEM	7906129	55035982	60991701
Fig. 1G		Empty	Netrin-1
		0.911304	0.739074
		1.02991	0.939068
		1.05878	0.936758
	Mean	1	0.8716
	SEM	0.04512	0.06628
Fig. 1H		NT	rNetrin-1
		1.01247	1.08371
		1.00176	0.941992
		0.985771	1.2262
	Mean	1	1.084
	SEM	0.007757	0.08204
Fig. 1K		Empty	Netrin-1	Empty+Heparin
		1.09036	0.746347	0.278132
		1.01442	0.792667	0.214934
		0.89522	0.563548	0.198842
	Mean	1	0.7009	0.2306
	SEM	0.05679	0.06994	0.0242
Fig. 1L		Empty	Netrin-1	Empty+Heparin
		1.01361	0.612529	0
		1.06191	0.59312	0
		0.924475	0.575833	0
	Mean	1	0.5938	0
	SEM	0.04025	0.0106	0
Fig. 1N	Dox (ng/ml)	0	1	5	25
		1.01975	1.04488	0.991023	0.894075
		1.01257	1.02154	1.12208	1.04488
		0.967684	0.967684	0.897666	0.922801
	Mean	1	1.011	1.004	0.9539
	SEM	0.01629	0.02286	0.06509	0.04623
Fig. 1O	Dox (ng/ml)	0	1	5	25	0+Heparin
		0.805572	0.850396	0.685189	0.44859	0.238515
		1.24363	0.731345	0.594242	0.383688	0.285937
		0.950796	0.924853	0.715341	0.398182	0.230084
	Mean	1	0.8355	0.6649	0.4102	0.2515
	SEM	0.1288	0.05635	0.0364	0.01967	0.01738
Fig. 1P	Dox (ng/ml)	0	1	5	25	0+Heparin
		1.15733	1.10813	0.512004	0.0966365	0.0144448
		0.963365	1.37103	0.536603	0.116895	0.0246989
		0.879315	1.02533	0.442007	0.0775465	0.0220263
	Mean	1	1.168	0.4969	0.09703	0.02039
	SEM	0.08232	0.1042	0.02834	0.01136	0.003071
Fig. 1S	Dox (ng/ml)	0	1	5	25	0+Heparin
		1.03804	0.811075	0.610798	0.423291	0.329523
		0.846865	0.826744	0.803874	0.645591	0.297028
		1.1151	0.809981	0.726076	0.503815	0.242353
	Mean	1	0.8159	0.7136	0.5242	0.2896
	SEM	0.07973	0.005414	0.05609	0.06498	0.02543
Fig. 1T	Dox (ng/ml)	0	1	5	25	0+Heparin
		1.11152	0.914839	0.530263	0.677156	0
		0.796313	0.881877	0.685311	0.156885	0.0882049
		1.09222	0.734868	0.431377	0.545423	0.0226829
	Mean	1	0.8439	0.549	0.4598	0.03696
	SEM	0.102	0.05532	0.0739	0.1562	0.02644

## Sheet: Fig.2
Fig. 2C	Heparanase	(-)	(+)
	Dox (ng/ml)	0	0	1	5	25
		1.03658	0.296139	0.359435	0.275297	0.337469
		0.951346	0.290145	0.323295	0.278116	0.291361
		1.01208	0.365106	0.243926	0.260855	0.337998
	Mean	1	0.3171	0.3089	0.2714	0.3223
	SEM	0.02533	0.02405	0.03411	0.005346	0.01546
Fig. 2H	Netrin-1	WT			VI			V			C
	Dox(25ng/ml)	(-)	(+)	(-)	(-)	(+)	(-)	(-)	(+)	(-)	(-)	(+)	(-)
	Heparin	(-)	(-)	(+)	(-)	(-)	(+)	(-)	(-)	(+)	(-)	(-)	(+)
		1.04727	0.579545	0.183942	0.896361	1.22046	0.414405	0.944189	0.761661	0.384403	0.81222	0.682506	0.306392
		1.04221	0.522278	0.216437	0.944105	1.47129	0.228735	1.03663	0.846594	0.351854	1.1933	0.635581	0.324965
		0.91052	0.535687	0.302996	1.15953	1.37825	0.242109	1.01918	0.588736	0.353467	0.994477	0.619212	0.291949
	Mean	1	0.5458	0.2345	1	1.357	0.2951	1	0.7323	0.3632	1	0.6458	0.3078
	SEM	0.04476	0.01729	0.03553	0.08095	0.07321	0.05979	0.02836	0.07587	0.01059	0.11	0.01897	0.009556

## Sheet: Fig.4
Fig. 4G	Netrin-1		WT	VI	V	C	VI+V	C mut
	Dox (ng/ml)	0	1	1	1	1	1	1
		1	0.737512	1.00842	1.15297	0.601565	1.08565	0.913525
		5	0.533829	1.06102	1.13501	0.562883	1.28449	1.14965
		25	0.465206	1.19405	0.960751	0.47489	1.61109	1.22977
Fig. 4I	Netrin-1	WT					Heparin binding surface mut
	Dox (ng/ml)	0	1	5	25	0+Heparin	0	1	5	25	0+Heparin
		1.07658	1.12571	0.696928	0.409517	0.350567	0.920957	0.909484	1.00836	1.09327	0.338256
		0.900387	1.06609	0.822786	0.360779	0.417189	1.07718	0.930117	0.984662	1.10656	0.31311
		1.02304	0.885914	0.758708	0.381663	0.406133	1.00186	0.952253	0.977197	1.02879	0.348569
	Mean	1	1.026	0.7595	0.384	0.3913	1	0.9306	0.9901	1.076	0.3333
	SEM	0.05215	0.07208	0.03633	0.01412	0.02061	0.04511	0.01235	0.009394	0.02402	0.01053
Fig. 4J	Netrin-1	WT				Heparin binding surface mut
	Dox (ng/ml)	0	1	5	25	0	1	5	25
	Relative fold Intensity of Netrin-1	0.35	0.43	7.38	23.69	0.69	0.83	10.54	31.5
	Relative fold Intensity of LIPG	21.62	18.28	15.5	16.03	18.52	24.23	27.42	39.27

## Sheet: Fig.5
Fig. 5A	Heparanase	(-)	(+)
	Dox (ng/ml)	0	0	1	5	25
		0.96509	0.378803	0.357303	0.190767	0.209085
		1.00159	0.273946	0.371508	0.17719	0.103541
		1.03331	0.336863	0.337702	0.170663	0.143966
	Mean	1	0.3299	0.3555	0.1795	0.1522
	SEM	0.01971	0.03047	0.0098	0.005921	0.03074
Fig. 5B		0H		2H		4H		6H
	Dox(25ng/ml)	(-)	(+)	(-)	(+)	(-)	(+)	(-)	(+)
		67	49	322	158	328	222	400	188
		70	102	388	230	299	403	322	152
		136	115	288	246	425	313	297	210
		107	120	164	187	337	165	338	189
		86	103	232	111	453	169	313	139
		76	84	252	175	371	140	404	129
		78	55	229	209	289	174	314	239
		59	43	194	210	297	255	359	262
		25	45	197	131	284	163	293	224
		73	49	143	107	320	141	302	192
	Mean	77.7	76.5	240.9	176.4	340.3	214.5	334.2	192.4
	SEM	9.221	9.929	23.66	15.46	18.49	27.22	12.89	13.69

## Sheet: Fig.7
Fig. 7B	Body weight	PBS					rNetrin-1
		n1	n2	n3	Mean	SEM	n1	n2	n3	Mean	SEM
	week0	23.4	21.4	25.9	23.5667	1.30171	24.1	23.8	25.5	24.4667	0.523874
	week1	21.8	23.6	23.6	23	0.6	23.6	23.2	22.3	23.0333	0.384419
	week2	22.3	25	24.5	23.9333	0.829324	25.9	25.7	25	25.5333	0.272845
	week3	23	25.2	26.5	24.9	1.02144	26.5	26.7	26.6	26.6	0.057735
	week4	24.9	25.5	27.2	25.8667	0.688799	26.8	26.2	26.7	26.5667	0.185592
	week5	27.5	27.9	28.3	27.9	0.23094	27.6	27.8	28.5	27.9667	0.272845
Fig. 7C	AST	PBS					rNetrin-1
		n1	n2	n3	Mean	SEM	n1	n2	n3	Mean	SEM
	week0	100.276	77.9287	86.7835	88.3295	6.49736	135.274	80.037	78.7721	98.0276	18.6266
	week1	98.1681	109.131	142.02	116.44	13.1759	87.2051	88.4701	107.023	94.2327	6.4055
	week2	82.9886	96.4815	71.6039	83.6913	7.19012	77.5071	67.8091	93.1083	79.4748	7.36923
	week3	94.7949	79.1937	64.4358	79.4748	8.76503	48.413	72.0256	76.6638	65.7008	8.74698
	week4	72.8689	82.5669	113.348	89.5945	12.2021	83.4102	94.7949	104.915	94.3732	6.21135
	week5	78.3504	82.9886	113.769	91.7028	11.1142	58.111	107.023	115.034	93.3894	17.7901
Fig. 7D	HBV-DNA(Serum)	PBS					rNetrin-1
		n1	n2	n3	Mean	SEM	n1	n2	n3	Mean	SEM
	week0	1	1	1	1	0	1	1	1	1	0
	week1	37470	62437	45087	48331.3	7387.65	1	5543	1	1848.33	1847.33
	week2	139836	153342	209422	167533	21304.1	58671	21705	31769	37381.7	11034
	week3	2003095	2238144	716192	1652477	473034	298907	262686	131490	231028	50855.4
	week4	5314872	7366779	1731190	4.80428e+06	1.64676e+06	181409	376832	59543	205928	92410.3
	week5	5070591	55912393	6448950	2.24773e+07	1.67223e+07	229921	779548	199368	402946	188508
Fig. 7E	HBV-DNA(Liver)	PBS	rNetrin-1
	n1	8077826	205459
	n2	8299832	139634
	n3	12313923	103929
	Mean	9563860	149674
	SEM	1376524	29736
Fig. 7F	cccDNA(Liver)	PBS	rNetrin-1
	n1	104842	492
	n2	44126	916
	n3	49682	784
	Mean	66217	730.7
	SEM	19379	125.3

## Sheet: S1 Fig
Fig. S1B		shCtrl	shSIRPG					shNetrin-1					shPPP6C					shCPQ					shYPEL5
			#1	#2	#3	#4	#5	#1	#2	#3	#4	#5	#1	#2	#3	#4	#5	#1	#2	#3	#4	#5	#1	#2	#3	#4	#5
		137000	255000	252000	511000	98200	167000	1730000	1870000	1650000	1570000	1100000	422000	345000	366000	232000	544000	158000	175000	130000	208000	168000	182471	178572	276360	207655	202259
		164000	337000	176000	629000	139000	187000	1820000	1700000	1350000	1790000	916000	532000	502000	540000	472000	424000	167000	160000	147000	200000	169000	213544	202879	227823	295292	269746
		197000	465000	171000	1290000	163000	166000	1900000	1280000	1250000	1430000	903000	552000	547000	625000	727000	670000	184000	142000	110000	254000	179000	207441	179782	203544	218860	182182
	Mean	166000	352333	199667	810000	133400	173333	1816667	1616667	1416667	1596667	973000	502000	464667	510333	477000	546000	169667	159000	129000	220667	172000	201152	187077	235909	240602	218062
	SEM	17349	61105	26206	242405	18915	6839	49103	175341	120185	104775	63611	40415	61227	76224	142916	71021	7623	9539	10693	16826	3512	9505	7908	21406	27536	26484
Fig. S1C		shCtrl	shSIRPG							shCtrl	shNetrin-1							shCtrl	shPPP6C
			#1	#2	#3	#4	#5				#1	#2	#3	#4	#5				#1	#2	#3	#4	#5
		1.55228	0.0364417	0.0155049	0.0285107	0.0182209	0.0181469			0.978579	0.367502	0.0304468	0.407735	0.0371747	0.407059			0.890384	0.0564147	0.269556	0.486471	0.0213231	0.027435
		1.0907	0.164102	0.0440667	0.0531962	0.130874	0.0507736			1.01419	0.313033	0.0356496	0.311643	0.0349621	0.331402			1.19132	0.000167335	0.201735	0.160456	0.0281274	0.128009
		0.357022	0.0173232	0.0197994	0.0205721	0.0250731	0.0375893			1.0072	0.326068	0.026585	0.302176	0.0322537	0.375203			0.918347	0.0339997	0.211144	0.180696	0.029641	0.0838896
	Mean	1	0.07262	0.02646	0.03409	0.05806	0.0355		Mean	1	0.3355	0.03089	0.3405	0.0348	0.3712		Mean	1	0.03019	0.2275	0.2759	0.02636	0.07978
	SEM	0.348	0.04607	0.008892	0.009823	0.03646	0.009476		SEM	0.01089	0.01642	0.002626	0.03372	0.001423	0.02193		SEM	0.09599	0.01635	0.02121	0.1055	0.002558	0.02911
		shCtrl	shCPQ							shCtrl	shYPEL5
			#1	#2	#3	#4	#5				#1	#2	#3	#4	#5
		1.03484	0.758204	0.145916	0.182246	0.300716	0.211505			1.0695	0.203785	0.172264	0.195721	0.132973	0.614286
		1.02191	0.674307	0.144522	0.200572	0.270814	0.192697			1.08123	0.304064	0.201585	0.334412	0.209502	0.329427
		0.943259	0.721309	0.151115	0.166166	0.272832	0.170877			0.849151	0.27269	0.160242	0.271517	0.114984	0.420031
	Mean	1	0.7179	0.1472	0.183	0.2815	0.1917		Mean	1	0.2602	0.178	0.2672	0.1525	0.4546
	SEM	0.02862	0.02428	0.002006	0.009939	0.009649	0.01174		SEM	0.07548	0.02962	0.01228	0.04009	0.02898	0.08403

## Sheet: S2 Fig
Fig. S2A	Dox (ng/ml)	0	1	5	25
		0	10.242	56.673	183.675
		0	27.927	46.881	194.805
		0	10.242	46.881	172.614
	Mean	0	16.14	50.15	183.7
	SEM	0	5.895	3.264	6.406
Fig. S2B	Dox (ng/ml)	0	1	5	25
		5.895	6.03	5.625	5.49
		5.895	5.895	5.625	5.49
		5.49	5.625	5.355	5.22
	Mean	5.76	5.85	5.535	5.4
	SEM	0.135	0.1191	0.09	0.09

## Sheet: S3 Fig
Fig. S3B	rNetrin-1(ng/ml)	0	100	1000	1500	0+Heparin
		0.97096	0.939036	0.916445	0.809744	0.322589
		1.01466	0.984639	0.959491	0.783089	0.286236
		1.01438	0.86369	0.947634	0.796146	0.30011
	Mean	1	0.9291	0.9412	0.7963	0.303
	SEM	0.01452	0.03527	0.01284	0.007695	0.01059
Fig. S3C	rNetrin-1(ng/ml)	0	100	1000	1500	0+Heparin
		1.00671	0.610487	0.463134	0.741081	0.0457581
		0.968571	0.751916	0.572381	0.242193	0.00676018
		1.02474	0.849425	0.522139	0.613666	0.0242571
	Mean	1	0.7373	0.5192	0.5323	0.02559
	SEM	0.01656	0.06936	0.03157	0.1497	0.01128

## Sheet: S4 Fig
Fig. S4B	post-infection	Day3		Day6
	HBV	(-)	(+)	(-)	(+)
		6.9	7.893	6.09	6.249
		6.411	16.494	6.411	6.411
		10.872	6.9	6.411	7.725
	Mean	8.061	10.43	6.304	6.795
	SEM	1.413	3.046	0.107	0.4673
Fig. S4C	post-infection	Day3		Day6
	HBV	(-)	(+)	(-)	(+)
		89.961	99.504	26.973	44.145
		71.226	89.961	44.145	35.454
		109.152	89.961	18.747	44.145
	Mean	90.11	93.14	29.96	41.25
	SEM	10.95	3.181	7.482	2.897
Fig. S4F	post-infection	Day3		Day6
	HBV	(-)	(+)	(-)	(+)
		6.249	7.893	6.09	6.573
		5.928	9.261	6.411	6.09
		5.928	5.769	5.61	5.928
	Mean	6.035	7.641	6.037	6.197
	SEM	0.107	1.016	0.2327	0.1937

## Sheet: S5 Fig
Fig. S5C	Netrin-1	WT		L111A		R348-R349-R351A
	Dox(25ng/ml)	(-)	(+)	(-)	(+)	(-)	(+)
		0.955526	0.548438	1.12703	0.599947	1.0427	0.574424
		1.0641	0.573713	0.90166	0.522035	0.946397	0.552201
		0.980369	0.59788	0.971312	0.393254	1.0109	0.460994
	Mean	1	0.5733	1	0.5051	1	0.5292
	SEM	0.03284	0.01427	0.06662	0.06027	0.02833	0.0347
Fig. S5D	Netrin-1	WT		L111A		R348-R349-R351A
	Dox(25ng/ml)	(-)	(+)	(-)	(+)	(-)	(+)
		1.00088	0.137586	0.970745	0.434195	0.910521	0.291574
		0.788689	0.148222	0.964421	0.110571	0.901859	0.216009
		1.21043	0.116327	1.06483	0.16748	1.18762	0.163642
	Mean	1	0.134	1	0.2374	1	0.2237
	SEM	0.1217	0.009376	0.03247	0.09975	0.09384	0.03713

[truncated: 3 more sheets: S9 Fig, S10 Fig, S12 Fig]
